# Supplementary material for: mTOR inhibition in Q175 Huntington’s disease model mice facilitates neuronal autophagy and mutant huntingtin clearance
Source: eLife. 2025 May 20;14:RP104979. doi: 10.7554/eLife.104979 (PMC12092004; doi:10.7554/eLife.104979)
Supplement: Figure 1—source data 2. [file elife-104979-fig1-data2.zip]

Archive with 8 entries (8 files):
- Figure 1C-Source Data 2/Fig 1C1, Left_Anti-GAPDH (bottom)_Short expos. & Labeled.tif
- Figure 1C-Source Data 2/Fig 1C1, Left_Anti-Htt (1574, top)_Short expos. & Labeled.tif
- Figure 1C-Source Data 2/Fig 1C1, Right_Anti-GAPDH (bottom)_Short expos. & Labeled.tif
- Figure 1C-Source Data 2/Fig 1C1, Right_Anti-Htt (PHP2, top)_Short expos. & Labeled.tif
- Figure 1C-Source Data 2/Fig 1C2, Left_Anti-GAPDH_Labeled.tif
- Figure 1C-Source Data 2/Fig 1C2, Left_Anti-Htt (1574)_Labeled.tif
- Figure 1C-Source Data 2/Fig 1C2, Right_Anti-GAPDH_Labeled.tif
- Figure 1C-Source Data 2/Fig 1C2, Right_Anti-Htt (5490)_Labeled.tif
