# Supplementary material for: mTOR inhibition in Q175 Huntington’s disease model mice facilitates neuronal autophagy and mutant huntingtin clearance
Source: eLife. 2025 May 20;14:RP104979. doi: 10.7554/eLife.104979 (PMC12092004; doi:10.7554/eLife.104979)
Supplement: Figure 3—figure supplement 1—source data 2. [file elife-104979-fig3-figsupp1-data2.zip]

Archive with 23 entries (22 files):
- Figure 3-Figure supplement 1-Source Data 2/Anti-GAPDH (for mHTT)_Short expos & Labeled.tif
- Figure 3-Figure supplement 1-Source Data 2/Anti-GAPDH (for p-MTOR S2448)_Short expos & Labeled.tif
- Figure 3-Figure supplement 1-Source Data 2/Anti-GAPDH (for p-MTOR S2481)_Short expos & Labeled.tif
- Figure 3-Figure supplement 1-Source Data 2/Anti-GAPDH (for p-p70S6K S371)_Short expos & Labeled.tif
- Figure 3-Figure supplement 1-Source Data 2/Anti-GAPDH (for p-p70S6K T389)_Short expos & Labeled.tif
- Figure 3-Figure supplement 1-Source Data 2/Anti-GAPDH (for p-ULK1 S317)_Labeled.tif
- Figure 3-Figure supplement 1-Source Data 2/Anti-GAPDH (for p-ULK1 S757)_Labeled.tif
- Figure 3-Figure supplement 1-Source Data 2/Anti-GAPDH (for ULK1)_Short expos & Labeled.tif
- Figure 3-Figure supplement 1-Source Data 2/Anti-mHTT_Short expos & Labeled.tif
- Figure 3-Figure supplement 1-Source Data 2/Anti-P70S6K_Short expos & Labeled.tif
- Figure 3-Figure supplement 1-Source Data 2/Anti-p-MTOR (S2448)_Short expos & Labeled.tif
- Figure 3-Figure supplement 1-Source Data 2/Anti-p-MTOR (S2481)_Short expos & Labeled.tif
- Figure 3-Figure supplement 1-Source Data 2/Anti-p-p70S6K (S371)_Short expos & Labeled.tif
- Figure 3-Figure supplement 1-Source Data 2/Anti-p-p70S6K (T389)_Short expos & Labeled.tif
- Figure 3-Figure supplement 1-Source Data 2/Anti-p-ULK1 (S317)_Labeled (adjusted).tif
- Figure 3-Figure supplement 1-Source Data 2/Anti-p-ULK1 (S317)_Labeled.tif
- Figure 3-Figure supplement 1-Source Data 2/Anti-p-ULK1 (S757)_Labeled.tif
- Figure 3-Figure supplement 1-Source Data 2/Anti-ULK1_Short expos & Labeled.tif
- Figure 3-Figure supplement 1-Source Data 2/MTOR only/
- Figure 3-Figure supplement 1-Source Data 2/MTOR only/Anti-GAPDH (for MTOR used for quantitation-only)_Short expos & Labeled.tif
- Figure 3-Figure supplement 1-Source Data 2/MTOR only/Anti-GAPDH (upper left, for MTOR & Beclin1 used for display-only)_Short expos & Labeled.tif
- Figure 3-Figure supplement 1-Source Data 2/MTOR only/Anti-MTOR (upper-left, used for display-only)_Short expos & Labeled.tif
- Figure 3-Figure supplement 1-Source Data 2/MTOR only/Anti-MTOR (used for quantitation-only)_Short expos & Labeled.tif
