# Supplementary material for: mTOR inhibition in Q175 Huntington’s disease model mice facilitates neuronal autophagy and mutant huntingtin clearance
Source: eLife. 2025 May 20;14:RP104979. doi: 10.7554/eLife.104979 (PMC12092004; doi:10.7554/eLife.104979)
Supplement: Figure 3—figure supplement 2—source data 2. [file elife-104979-fig3-figsupp2-data2.zip]

Archive with 22 entries (21 files):
- Figure 3-Figure supplement 2-Source Data 2/Anti-ATG14_Short expos & Labeled.tif
- Figure 3-Figure supplement 2-Source Data 2/Anti-GAPDH (for ATG14)_Short expos & Labeled.tif
- Figure 3-Figure supplement 2-Source Data 2/Anti-GAPDH (for LC3 Novus)_Short expos & Labeled.tif
- Figure 3-Figure supplement 2-Source Data 2/Anti-GAPDH (for p-ATG14 S29)_Short expos & Labeled.tif
- Figure 3-Figure supplement 2-Source Data 2/Anti-GAPDH (for p-Beclin1 S30)_Short expos & Labeled.tif
- Figure 3-Figure supplement 2-Source Data 2/Anti-GAPDH (for p-VPS34 S249)_Short expos & Labeled.tif
- Figure 3-Figure supplement 2-Source Data 2/Anti-GAPDH (for VPS34)_Short expos & Labeled.tif
- Figure 3-Figure supplement 2-Source Data 2/Anti-LC3 (Novus)_Labeled (Long expos).tif
- Figure 3-Figure supplement 2-Source Data 2/Anti-LC3 (Novus)_Labeled (Short expos).tif
- Figure 3-Figure supplement 2-Source Data 2/Anti-p-ATG14 (S29)_Short expos & Labeled.tif
- Figure 3-Figure supplement 2-Source Data 2/Anti-p-Beclin1 (S30)_Short expos & Labeled.tif
- Figure 3-Figure supplement 2-Source Data 2/Anti-p-VPS34 (S249)_Short expos & Labeled.tif
- Figure 3-Figure supplement 2-Source Data 2/Anti-VPS34_Short expos & Labeled.tif
- Figure 3-Figure supplement 2-Source Data 2/Beclin 1 & Atg5 only/
- Figure 3-Figure supplement 2-Source Data 2/Beclin 1 & Atg5 only/Anti-ATG5 (mid-right, used for display-only)_Short expos & Labeled.tif
- Figure 3-Figure supplement 2-Source Data 2/Beclin 1 & Atg5 only/Anti-ATG5 (used for quantitation-only)_Short expos & Labeled.tif
- Figure 3-Figure supplement 2-Source Data 2/Beclin 1 & Atg5 only/Anti-Beclin1 (top left, used for display-only)_Short expos & Labeled.tif
- Figure 3-Figure supplement 2-Source Data 2/Beclin 1 & Atg5 only/Anti-Beclin1 (used for quantitation-only)_Short expos & Labeled.tif
- Figure 3-Figure supplement 2-Source Data 2/Beclin 1 & Atg5 only/Anti-GAPDH (for Atg5 used for quantitation-only)_Short expos & Labeled.tif
- Figure 3-Figure supplement 2-Source Data 2/Beclin 1 & Atg5 only/Anti-GAPDH (for Beclin1 & CTSB used for quantitation-only)_Short expos & Labeled.tif
- Figure 3-Figure supplement 2-Source Data 2/Beclin 1 & Atg5 only/Anti-GAPDH (mid-top, for ATG5 used for display-only)_Short expos & Labeled.tif
- Figure 3-Figure supplement 2-Source Data 2/Beclin 1 & Atg5 only/Anti-GAPDH (upper left, for MTOR & Beclin1 used for display-only)_Short expos & Labeled.tif
