# Supplementary material for: mTOR inhibition in Q175 Huntington’s disease model mice facilitates neuronal autophagy and mutant huntingtin clearance
Source: eLife. 2025 May 20;14:RP104979. doi: 10.7554/eLife.104979 (PMC12092004; doi:10.7554/eLife.104979)
Supplement: Figure 3—figure supplement 3—source data 1. [file elife-104979-fig3-figsupp3-data1.zip]

Archive with 11 entries (10 files):
- Figure 3-Figure supplement 3-Source Data 1/Anti-GAPDH (for p62)_Overlayed.tif
- Figure 3-Figure supplement 3-Source Data 1/Anti-GAPDH (for Ubiquitin)_Overlayed.tif
- Figure 3-Figure supplement 3-Source Data 1/Anti-GAPDH (for WDFY3)_Overlayed.tif
- Figure 3-Figure supplement 3-Source Data 1/Anti-p62_Overlayed.tif
- Figure 3-Figure supplement 3-Source Data 1/Anti-Ubiquitin_Overlayed.tif
- Figure 3-Figure supplement 3-Source Data 1/Anti-WDFY3 (Alfy)_Overlayed.tif
- Figure 3-Figure supplement 3-Source Data 1/TRAF6 only/
- Figure 3-Figure supplement 3-Source Data 1/TRAF6 only/Anti-GAPDH (for TRAF6 used for display-only)_Overlayed.tif
- Figure 3-Figure supplement 3-Source Data 1/TRAF6 only/Anti-GAPDH (for TRAF6 used for quantitation-only)_Overlayed.tif
- Figure 3-Figure supplement 3-Source Data 1/TRAF6 only/Anti-TRAF6 (bott-mid, used for display-only)_Overlayed.tif
- Figure 3-Figure supplement 3-Source Data 1/TRAF6 only/Anti-TRAF6 (used for quantitation-only)_Overlayed.tif
