# Supplementary material for: mTOR inhibition in Q175 Huntington’s disease model mice facilitates neuronal autophagy and mutant huntingtin clearance
Source: eLife. 2025 May 20;14:RP104979. doi: 10.7554/eLife.104979 (PMC12092004; doi:10.7554/eLife.104979)
Supplement: Figure 3—figure supplement 4—source data 2. [file elife-104979-fig3-figsupp4-data2.zip]

Archive with 11 entries (10 files):
- Figure 3-Figure supplement 4-Source Data 2/Anti-GAPDH (for LAMP1)_Short expos & Labeled.tif
- Figure 3-Figure supplement 4-Source Data 2/Anti-LAMP1_Short expos & Labeled.tif
- Figure 3-Figure supplement 4-Source Data 2/CTSB & CTSD/
- Figure 3-Figure supplement 4-Source Data 2/CTSB & CTSD/Anti-Actin (for CTSD used for display-only)_Short expos & Labeled.tif
- Figure 3-Figure supplement 4-Source Data 2/CTSB & CTSD/Anti-CTSB (mid-right, used for display-only)_Short expos & Labeled.tif
- Figure 3-Figure supplement 4-Source Data 2/CTSB & CTSD/Anti-CTSB (used for quantitation-only)_Short expos & Labeled.tif
- Figure 3-Figure supplement 4-Source Data 2/CTSB & CTSD/Anti-CTSD (bot-left, used for display-only)_Short expos & Labeled.tif
- Figure 3-Figure supplement 4-Source Data 2/CTSB & CTSD/Anti-CTSD (used for quantitation-only)_Short expos & Labeled.tif
- Figure 3-Figure supplement 4-Source Data 2/CTSB & CTSD/Anti-GAPDH (for Beclin1 & CTSB used for quantitation-only)_Short expos & Labeled.tif
- Figure 3-Figure supplement 4-Source Data 2/CTSB & CTSD/Anti-GAPDH (for CTSD used for quantitation-only)_Short expos & Labeled.tif
- Figure 3-Figure supplement 4-Source Data 2/CTSB & CTSD/Anti-GAPDH (right, for CTSB used for display-only)_Short expos & Labeled.tif
