# Supplementary material for: mTOR inhibition in Q175 Huntington’s disease model mice facilitates neuronal autophagy and mutant huntingtin clearance
Source: eLife. 2025 May 20;14:RP104979. doi: 10.7554/eLife.104979 (PMC12092004; doi:10.7554/eLife.104979)
Supplement: Figure 5—source data 1. [file elife-104979-fig5-data1.zip]

Archive with 15 entries (14 files):
- Figure 5A-Source Data 1/Fig 5A_Anti-Atg14 (middle)(too weak)_see long expos on the Labeled file.jpg
- Figure 5A-Source Data 1/Fig 5A_Anti-GAPDH)_top for Atg14 (& S6), bottom for p-Atg14 (& p-S6).jpg
- Figure 5A-Source Data 1/Fig 5A_Anti-mTOR.jpg
- Figure 5A-Source Data 1/Fig 5A_Anti-p-mTOR (top), anti-p-Atg14 (middle) & anti-p-S6 (bottom).jpg
- Figure 5A-Source Data 1/Fig 5A_Anti-p-ULK1 (top).jpg
- Figure 5A-Source Data 1/Fig 5A_Anti-S6 (bottom)(too weak)_see long expos on the Labeled file.jpg
- Figure 5A-Source Data 1/Fig 5A_Anti-ULK1 (top).jpg
- Figure 5A-Source Data 1/LC3 only/
- Figure 5A-Source Data 1/LC3 only/Fig 5A_15% gel_Anti-actin.jpg
- Figure 5A-Source Data 1/LC3 only/Fig 5A_15% gel_Anti-LC3_long expos.jpg
- Figure 5A-Source Data 1/LC3 only/Fig 5A_15% gel_Anti-LC3_short expos.jpg
- Figure 5A-Source Data 1/LC3 only/Fig 5A_4-20% gel_Anti-GAPDH_top.jpg
- Figure 5A-Source Data 1/LC3 only/Fig 5A_4-20% gel_Anti-LC3_long expos.jpg
- Figure 5A-Source Data 1/LC3 only/Fig 5A_4-20% gel_Anti-LC3_short expos.jpg
- Figure 5A-Source Data 1/Thumbs.db
