# Supplementary material for: mTOR inhibition in Q175 Huntington’s disease model mice facilitates neuronal autophagy and mutant huntingtin clearance
Source: eLife. 2025 May 20;14:RP104979. doi: 10.7554/eLife.104979 (PMC12092004; doi:10.7554/eLife.104979)
Supplement: Figure 5—source data 2. [file elife-104979-fig5-data2.zip]

Archive with 14 entries (13 files):
- Figure 5A-Source Data 2/Fig 5A_Anti-Atg14_Long expos & Labeled.jpg
- Figure 5A-Source Data 2/Fig 5A_Anti-GAPDH)_top for Atg14 (& S6), bottom for p-Atg14 (& p-S6)_Labeled.jpg
- Figure 5A-Source Data 2/Fig 5A_Anti-mTOR_Labeled.jpg
- Figure 5A-Source Data 2/Fig 5A_Anti-p-mTOR (top), anti-p-Atg14 (middle) & anti-p-S6 (bottom)_Labeled.jpg
- Figure 5A-Source Data 2/Fig 5A_Anti-p-ULK1 (top)_Labeled.jpg
- Figure 5A-Source Data 2/Fig 5A_Anti-S6 (bottom)_Long expos & Labeled.jpg
- Figure 5A-Source Data 2/Fig 5A_Anti-ULK1 (top)_Labeled.jpg
- Figure 5A-Source Data 2/LC3 only/
- Figure 5A-Source Data 2/LC3 only/Fig 5A_15% gel_Anti-actin_Labeled.jpg
- Figure 5A-Source Data 2/LC3 only/Fig 5A_15% gel_Anti-LC3_long expos_Labeled.jpg
- Figure 5A-Source Data 2/LC3 only/Fig 5A_15% gel_Anti-LC3_short expos_Labeled.jpg
- Figure 5A-Source Data 2/LC3 only/Fig 5A_4-20% gel_Anti-GAPDH_top_Labeled.jpg
- Figure 5A-Source Data 2/LC3 only/Fig 5A_4-20% gel_Anti-LC3_long expos_Labeled.jpg
- Figure 5A-Source Data 2/LC3 only/Fig 5A_4-20% gel_Anti-LC3_short expos_Labeled.jpg
