# Supplementary material for: mTOR inhibition in Q175 Huntington’s disease model mice facilitates neuronal autophagy and mutant huntingtin clearance
Source: eLife. 2025 May 20;14:RP104979. doi: 10.7554/eLife.104979 (PMC12092004; doi:10.7554/eLife.104979)
Supplement: Figure 5—figure supplement 1—source data 2. [file elife-104979-fig5-figsupp1-data2.zip]

Archive with 12 entries (10 files):
- Figure 5-Figure supplement 1-Source Data 2/Blots on the left column/
- Figure 5-Figure supplement 1-Source Data 2/Blots on the left column/Anti-GAPDH (for p-ULK1 & p-S6)_Labeled.tif
- Figure 5-Figure supplement 1-Source Data 2/Blots on the left column/Anti-GAPDH (for ULK1 & S6)_Labeled.tif
- Figure 5-Figure supplement 1-Source Data 2/Blots on the left column/Anti-p-S6 (short expos)_Labeled.tif
- Figure 5-Figure supplement 1-Source Data 2/Blots on the left column/Anti-ULK1, S6, p-ULK1, p-S6_Labeled.tif
- Figure 5-Figure supplement 1-Source Data 2/Blots on the right column/
- Figure 5-Figure supplement 1-Source Data 2/Blots on the right column/Anti-GAPDH (for ULK1)_Labeled.tif
- Figure 5-Figure supplement 1-Source Data 2/Blots on the right column/Anti-GAPDH (top for S6, bottom for p-ULK1 & p-S6)_Labeled.tif
- Figure 5-Figure supplement 1-Source Data 2/Blots on the right column/Anti-p-S6 (middle)_Labeled.tif
- Figure 5-Figure supplement 1-Source Data 2/Blots on the right column/Anti-p-ULK1 (top)_Labeled.tif
- Figure 5-Figure supplement 1-Source Data 2/Blots on the right column/Anti-S6 (middle)_Labeled.tif
- Figure 5-Figure supplement 1-Source Data 2/Blots on the right column/Anti-ULK1 (top)_Labeled.tif
